# Supplementary material for: Seedling-Stage Deficit Irrigation with Nitrogen Application in Three-Year Field Study Provides Guidance for Improving Maize Yield, Water and Nitrogen Use Efficiencies
Source: Plants (Basel). 2022 Nov 7;11(21):3007. doi: 10.3390/plants11213007 (PMC9656380; doi:10.3390/plants11213007)
Supplement: Supplementary file 1 [file plants-11-03007-s001.zip]

Archive with 1 entries (1 files):
- plants-1990626-supplementary.pdf
